# Supplementary material for: Validation of Deleterious Mutations in Vorderwald Cattle
Source: PLoS One. 2016 Jul 29;11(7):e0160013. doi: 10.1371/journal.pone.0160013 (PMC4966933; doi:10.1371/journal.pone.0160013)
Supplement: S1 Document — For each marker of the Illumina Bovine 50 k Beadchip, base pairs of the forward strand are denoted as A, C, G or T. The joined MH2 haplotype linked with the T-allele in Vorderwald x Montbéliarde crossbred cattle is marked with yellow. (XLSX) [file pone.0160013.s001.xlsx]

## Sheet: Analysis_for_MH2
MH2-Haplotype in French Montbéliarde bulls previously reported [7]	MH2-Haplotype in Vorderwald x Montbéliarde crossbred	Comment
121111211111112222_T_2212211	A-A-A-A-A-A-G-G-C-G-T-G-G	Haplotype MH2
A-C-A-A-A-C-G-A-A-A-A-A-A-A-G-G-C-G-T-G-G-C-G-G-G-A

## Sheet: Marker_name_&_pos_MH2_Analysis
Position within haplotype	Marker_Name	BTA	Position on UMD3 1 assembly	Joint MH2-haplotype in Vorderwald x Montbéliarde crossbred cattle heterozygous for g.28879810C>T
1	BTB-01337464	29	27965621
2	Hapmap60860-rs29018127	29	28147351
3	ARS-BFGL-NGS-17874	29	28170104
4	ARS-BFGL-NGS-14500	29	28192104
5	Hapmap42619-BTA-65257	29	28224030
6	Hapmap45305-BTA-65247	29	28248785
7	BTA-65245-no-rs	29	28325008
8	ARS-BFGL-NGS-117926	29	28483133
9	ARS-BFGL-NGS-94355	29	28523337	MH2 VWxMb
10	Hapmap54158-rs29026721	29	28559588	MH2 VWxMb
11	ARS-BFGL-NGS-43380	29	28600601	MH2 VWxMb
12	ARS-BFGL-NGS-110327	29	28621321	MH2 VWxMb
13	ARS-USMARC-Parent-EF034080-rs29024749	29	28647816	MH2 VWxMb
14	Hapmap36059-SCAFFOLD50303_4748	29	28647816	MH2 VWxMb
15	Hapmap40781-BTA-65234	29	28702318	MH2 VWxMb
16	ARS-BFGL-NGS-1125	29	28754014	MH2 VWxMb
17	BTB-01017247	29	28809817	MH2 VWxMb
18	BTB-01017180	29	28849610	MH2 VWxMb
19	g.28879810C>T	29	28879810	MH2 VWxMb
20	ARS-BFGL-NGS-37244	29	28887293	MH2 VWxMb
21	ARS-BFGL-NGS-102700	29	28908928	MH2 VWxMb
22	ARS-BFGL-NGS-18412	29	28930002
23	ARS-BFGL-NGS-79220	29	28967249
24	ARS-BFGL-NGS-118467	29	29030950
25	UA-IFASA-5034	29	29052623
26	ARS-BFGL-NGS-23652	29	29099593
